# Supplementary material for: Spastin depletion increases tubulin polyglutamylation and impairs kinesin-mediated neuronal transport, leading to working and associative memory deficits
Source: PLoS Biol. 2020 Aug 31;18(8):e3000820. doi: 10.1371/journal.pbio.3000820 (PMC7485986; doi:10.1371/journal.pbio.3000820)
Supplement: S2 Data — The file “S2_data.xlsx” consists of several spreadsheets. Each spreadsheet contains the numerical raw data of one subfigure as indicated. (XLSX) [file pbio.3000820.s006.xlsx]

## Sheet: Legend
S2 Data. Individual quantitative observations that underlie the data presented in Figure 2. The file „S2_data.xlsx“ consists of several spreadsheets. Each spreadsheet contains the numerical raw data of one subfigure as indicated.

## Sheet: Fig 2B
	% Spontaneous alternation
	8 month				14 month
	+/+	+/-	-/-		+/+	+/-	-/-
	65.2174	30.4348	52.1739		61.1111	68.4211	41.6667
	52.1739	60.8696	47.3684		45.8333	45.8333	65
	90.9091	65.2174	52.1739		50	70.8333	37.5
	58.8235	58.8235	56.5217		58.3333	37.5	58.3333
	73.913	47.8261	47.0588		57.1429	54.1667	64.2857
	70.5882	47.8261	62.5		45.8333	50	50
	52.9412	55	61.5385		58.3333	45.8333	41.6667
	60.8696	63.1579	52.1739		50	45.4545	35.2941
	76.4706	50	43.4783		45.8333	29.1667	41.6667
	82.3529	69.5652	65.2174		50	50	62.5
	64.7059	52.1739	29.4118		78.9474	58.3333	47.3684
	69.5652	47.8261	52.9412		56.25	75	34.7826
	56.5217	47.8261	65.2174		75	50	62.5
	65.2174	60.8696	52.381		56.5217	66.6667	62.5
	60.8696	60	60.8696		62.5	58.3333	37.5
	63.6364	47.8261	56.5217		54.1667	37.5
	68.4211	72.2222	39.1304		50	50
	60.8696	60.8696	56.5217		66.6667	70
	75	65.2174	47.8261		50	58.3333
	65.2174		52.9412		71.4286	68.1818
	55.5556		65.2174		50	50
	69.5652		43.4783		75	52.1739
	65.2174				41.6667
					75
mean	66.2879	55.9764	52.8483		57.732	54.1696	49.5043
SD	9.27449	10.0075	9.09185		10.8451	12.0644	11.7692
s.e.m.	1.93386	2.29589	1.93839		2.21376	2.57215	3.03878

## Sheet: Fig 2C
	No. of arm entries
	8 month				14 month
	+/+	+/-	-/-		+/+	+/-	-/-
	24	24	24		18	19	24
	24	24	20		24	24	20
	24	24	24		24	17	21
	18	18	24		24	24	24
	24	24	19		21	24	14
	18	24	17		24	24	24
	18	21	14		24	24	24
	24	20	24		24	22	24
	19	19	12		24	24	24
	18	24	24		24	24	24
	18	24	18		23	24	19
	18	23	24		16	24	19
	24	24	24		24	22	24
	24	24	20		23	24	24
	24	16	24		24	24	20
	23	24	24		24	24
	22	19	24		24	24
	24	24	23		24	24
	24	24	24		24	24
	24		18		24	22
	19		24		24	24
	24		22		24	23
	24				24
					24
mean	21.8696	22.3158	21.4091		23.2083	23.1364	21.9333
SD	2.75193	2.60454	3.64704		2.04257	1.83343	3.01109
s.e.m.	0.573817	0.597522	0.777551		0.416938	0.390889	0.77746

## Sheet: Fig 2E
	% Confined alternation
	8 month				14 month
	+/+	+/-	-/-		+/+	+/-	-/-
	60	60	40		100	100	40
	60	40	60		40	20	20
	60	20	40		80	40	20
	60	80	60		60	60	40
	80	60	40		60	40	40
	40	80	80		40	40	40
	100	80	60		100	40	60
	80	60	60		80	60	40
	60	20	60		20	40	60
	60	40	60		60	40	40
	80	100	40		40	60	60
	80	0	60		40	60	60
	60	20	60		60	60	40
	60	40	60		100	80	40
	60	80	20		60	60	40
	40	60	40		40	40
	60	60	80		60	60
	40	60	20		60	60
	80	100	60		60	20
	100		60		60	60
	80		40		80	40
	80		80		80
	80				20
mean	67.8261	55.7895	53.6364		60.8696	51.4286	42.6667
SD	16.7757	27.9515	16.7745		22.9452	18.5164	12.7988
s.e.m.	3.49797	6.41251	3.57634		4.7844	4.04061	3.30464

## Sheet: Fig 2G
	% Freezing
	8 month
	+/+				+/-				-/-
	before US1	after US1	after US2	after US3	before US1	after US1	after US2	after US3	before US1	after US1	after US2	after US3
	0	0	0.83	9.83	0	29.69	28.44	31.58	1.42	3.44	4.94	1.25
	0	8.78	30.47	54.67	0	2.03	1.83	0.97	0	2	4.36	7.39
	2.22	0	18.25	34.89	0	0	14.61	17.69	0	3	7.42	21.44
	0	0.92	18.67	9.78	3.19	4.89	9.25	29.42	0	4.08	21.97	44.22
	0	0	3.83	3.08	0	2.19	10.58	8.78	0	2.14	5.17	18.72
	0.83	1.5	12.97	23.97	0	10.58	38.58	53.67	0	1.67	12	11.58
	0	1.31	11.08	25.94	0	0	1.28	2.5	0	1.89	21.72	26.28
	1	12.75	28.08	5.58	0	1.03	0	2.33	0	0	1.17	6.03
	0	0	8.61	18.08	0	5.42	10.39	27.11	0	1.97	2.03	12.5
	12.44	10.89	17.14	11.86	0	7.83	13.11	15.17	0	4.97	21.08	18.67
	0	1.89	12.08	24.22	0	0.83	15.03	34.36	0	0	0	0
	0	1.08	16.89	15.28	0	3.11	9.81	9.97	0	0	17.17	2.94
	0	0	24.81	18.42	0	3.53	9.28	7.61	0	0	2.72	2.14
	0	9.28	41.97	6.11	1.83	4.72	12.64	11.33	0	9.72	2.17	14.03
	0	3.72	10.97	17.11	1.83	15.69	42.33	62.69	0	0	7.81	5.31
	1.08	3.17	9.11	15.19	2.94	19.69	56.64	58.06	0	0	17.11	17.86
	10.11	13.17	14.22	9.92	0	0	1.86	28.94	0	0	3.72	3.03
	0	1.06	20.64	8.75	0	12.83	28.19	54.11	0	4.58	56.39	16.06
	0.89	4.92	24.19	42.92	1.97	0	3.94	11.47	0	0	13.25	17.94
	0.92	3.11	31.81	51.72					0	1.67	4.53	7.86
	0	0.89	14.03	14.42					0	0	0	7.89
	0	0	10.83	13.97					1	8.39	35.75	46.19
	0	1.08	21.36	19.58
mean	1.28217	3.45739	17.5148	19.7952	0.618947	6.52947	16.1995	24.6189	0.11	2.25091	11.9309	14.0605
SD	3.22333	4.33421	9.59242	14.0457	1.10854	7.99841	15.6144	20.0825	0.361887	2.74446	13.5758	12.4251
s.e.m.	0.67211	0.903744	2.00016	2.92872	0.254317	1.83496	3.58219	4.60725	0.0771545	0.585121	2.89437	2.64903

## Sheet: Fig 3H
	% Freezing
	14 month
	+/+				+/-				-/-
	before US1	after US1	after US2	after US3	before US1	after US1	after US2	after US3	before US1	after US1	after US2	after US3
	1.19	0	2.28	25.94	0	0.89	13.81	33.61	0	0	8.31	3.11
	0	3.33	3.92	39.42	0	0	7.08	21.06	0	1.33	8.44	10.53
	1.58	1.83	7.5	29.94	0	1.67	6.61	22.86	4.83	24.28	41.81	13.56
	1.06	3.81	51.86	64.06	0	1.17	5.33	10.97	0	0	12.28	30.94
	0	0	0	3.33	0	0	0	2.08	0	7.75	29.72	12.33
	0	0	3.08	12.42	0	0	2.36	2.19	0	2.83	8.86	8.81
	0	1.25	1.31	7.69	0	5.56	35.31	7.08	0	0	0.94	2.33
	0	4.67	28.14	10.19	0	1.75	22.89	18.19	0	1.14	6.47	15.08
	0	3.22	14.14	61.47	0	0	12.33	7.86	0	0.92	3.39	18.33
	0	0	11.17	22.86	0	0.94	8.64	20.69	0	1.03	21.36	17.61
	0	0	5.06	15.14	0	10.11	14.83	21.83	0	0	6.92	5.25
	0	0	37.58	29.33	0	9.69	38.56	32.19	4.81	7.53	28.97	42.19
	0	2.83	34.42	8.86	0	31.72	34.06	39.75	0	0	0	8.17
	0.86	0	22.22	34.53	0	0.97	2.56	10.08	0.97	19.94	48.81	76.86
	0	21.5	22.39	54.28	1.03	1	11.28	26.36	0	11.22	19.14	42.47
	0	9.56	40.69	28.44	0	16.17	71.31	57.14
	0	25.5	54.44	29.28	0	3.28	17.06	30.64
	0	2.11	20.08	18.08	0	0	35.64	20.89
	0	0	7.92	11.19	0.83	10.33	67.64	53
	0	0	12.75	7.11	0	11.92	25.25	15.97
	0	1.81	41.44	28.83	0	8.53	33.42	4.56
	0	1.47	19.58	18.83	0	2.75	30.08	30.42
	0	0	23.33	34.31
mean	0.203913	3.60391	20.2304	25.8926	0.0845455	5.38409	22.5477	22.2464	0.707333	5.198	16.3613	20.5047
SD	0.46804	6.69381	16.5025	16.8885	0.275382	7.58324	19.5334	15.0363	1.68822	7.73429	14.9569	20.0876
s.e.m.	0.097593	1.39576	3.441	3.52149	0.0587117	1.61675	4.16453	3.20575	0.435896	1.99699	3.86186	5.18658

## Sheet: Fig 2I
	% Freezing
	8 month				14 month
	+/+	+/-	-/-		+/+	+/-	-/-
	35.268	48.808	23.968		33.034	29.466	1.7
	65.866	8.512	21.754		39.366	15.11	5.744
	32.966	8.546	30.222		37.4	41.022	23.456
	16.342	10.246	39.158		26.044	26.112	12.878
	9.922	7.29	8.88		7.478	2.022	40.59
	15.634	34.578	23.122		68	16.744	25.476
	28.388	13.946	36.92		23.28	37.9	13.378
	50.542	60.456	8.92		44.388	17.88	1.51
	18.58	31.966	7.966		55.224	12.744	18.366
	40.266	2.666	15.678		29.354	26.02	20.978
	27.744	22.566	1.178		43.598	50.012	14.188
	10.534	8.778	14.356		57.922	30.734	44.924
	39.122	17.99	39.222		44.824	42.768	9.102
	37.522	17.302	46.466		31.188	18.998	51.776
	43.076	45.378	23.256		20.022	21.02	23.212
	29.244	49.156	37.78		42.364	29.99
	52.632	14.544	8.788		53.566	49.712
	38.798	28.134	21.79		40.81	29.832
	0.588	6.344	18.866		5.554	31.88
	31.402		37.566		16.756	27.19
	13.098		14.386		20.4	10.9
	61.812		12.4		42.656	21.844
	15.556				45.334
mean	31.0827	23.0108	22.3928		36.0244	26.8136	20.4852
SD	17.0703	17.3644	12.6889		15.8738	12.3707	15.1995
s.e.m.	3.55941	3.98366	2.70528		3.30991	2.63744	3.92449

## Sheet: Fig 2J
	% Freezing
	8 month				14 month
	+/+	+/-	-/-		+/+	+/-	-/-
	10.576	25.024	11.3		15.7	6.11	31.278
	34.41	5.3	2.122		8.556	6.802	3.332
	10.254	0	8.9		4.09	29.612	32.622
	2.41	13.158	26.756		4.544	0.466	2.766
	0	1.9	2.332		0	0	12.754
	1.166	11.966	12.478		0	0	4.2
	2.2	20.632	1.7		4.89	10.034	0.388
	11.188	1.534	1.2		4.89	13.878	1.666
	1.634	14.868	0		5.666	1.212	4.544
	4.9	0.678	4.2		10.256	3.012	6.778
	1.322	8.832	0		4.61	23.868	3.122
	0	0	1.112		10.478	4.012	46.758
	4.822	6.998	0		14.49	12.724	2.598
	2.256	1.29	25.612		5.922	0.844	39
	8.712	14.346	4.566		1.278	10.954	0.966
	20.112	26.678	7.51		18.29	4.456
	13.724	3.488	3.746		19.202	2.622
	14.634	4.768	1.434		3.034	1.256
	11.888	1.612	6.21		0.778	23.366
	0.478		3.146		3.788	14.32
	0.8		6.48		2.468	1.988
	1.478		7.122		17.166	2.9
	5.334				1.812
mean	7.14339	8.58274	6.26936		7.03948	7.92891	12.8515
SD	8.19387	8.52391	7.35951		6.07374	8.56767	15.9428
s.e.m.	1.70854	1.95552	1.56905		1.26646	1.82663	4.11641

## Sheet: Fig 2K
	% Freezing
	8 month
	+/+				+/-				-/-
	day1	day2	day3	day4	day1	day2	day3	day4	day1	day2	day3	day4
	24.456	30.478	8.434	13.166	62.622	51.922	27.698	42.956	80	72.198	38.768	18.044
	65.768	47.222	26.234	26.214	14.476	13.034	12.254	4.712	21.076	25.912	10.766	13.134
	17.754	8.244	11.4	11.666	1.178	0	0.71	0.656	17.244	20.122	6.688	7.08
	26.944	9.992	10.088	6.646	12.122	13.956	9.898	19.79	23.734	8.578	14.788	15.532
	2.812	3.668	1.288	2.41	13.356	7	4.656	0.566	8.786	16.144	10.378	4.144
	26.966	7.168	6.266	1.7	36.534	23.266	32.534	23.21	3.056	12.266	15.142	7.254
	16.124	17.398	12.768	13.112	19.086	12.99	2.866	2.668	16.834	19.968	8.19	6.122
	43.978	15.854	18.256	16.4	5.3	3.668	1.122	0.756	13.044	15.956	0	2.868
	9.644	4.534	9.124	14.21	21.49	26.8	11.09	9.5	6.656	7.522	4.51	4.346
	34.488	7.734	5.332	2.744	2.82	1.532	2.614	0.356	4	5.246	4.734	3.6
	11.232	3.458	2.246	1.288	11.934	18.2	11.012	8.89	0.512	0	0	0
	0.966	0.334	0	0	5.09	3.134	1.156	7.288	12.046	3.868	1.932	0.378
	15.032	6.956	8.466	4.614	7.446	6.48	4.134	3.8	19.554	15.168	18.688	13.266
	22.854	8.6	6.9	6.034	7.646	5.556	10.734	0.7	24.83	10.424	8.222	5.556
	22.236	17.368	1.956	1.588	20.688	13.978	14.49	5.144	8.378	12.088	5.846	8.688
	22.236	18.89	16.154	10.11	99.422	95.422	87.366	22.568	22.544	3.568	4.012	7.834
	34.2	25.878	25.398	10.446	1.866	5.634	3.078	4.576	22.236	2.01	1.61	4.756
	39.154	29.154	29.5	20.434	13.392	11.866	5.312	7.544	10.698	13.332	16.444	13.156
	42.91	16.178	9.622	7.756	100	100	0.822	1.712	16.956	7.966	4.768	6.624
	19.82	15.88	6.788	15.844					41.246	44.122	9.678	25.086
	3.166	7.298	3.022	0.388					14.188	14.7	7.42	4.4
	22.11	12.488	7.578	14.1					31.622	43.122	39.576	7.978
	14.3	13.712	0.412	5.164
mean	23.4413	14.282	9.87965	8.958	24.0246	21.8125	12.8182	8.81011	19.0564	17.0127	10.5527	8.17482
SD	15.1391	10.7832	8.27047	7.01213	30.2453	29.2507	20.0686	11.0189	16.6727	16.7951	10.6026	6.0251
s.e.m.	3.15673	2.24845	1.72451	1.46213	6.93874	6.71058	4.60405	2.5279	3.55464	3.58072	2.26049	1.28456

## Sheet: Fig 2L
	% Freezing
	14 month
	+/+				+/-				-/-
	day1	day2	day3	day4	day1	day2	day3	day4	day1	day2	day3	day4
	31.688	11.432	6.1	4.222	27.946	26.234	26.7	11.312	18.378	25.732	15.788	12.232
	6.688	10.534	2.5	1.422	16.944	21.078	26.49	39.224	43.768	82.578	51.454	77.378
	30.71	22.778	7.878	7.222	33.944	20.866	34.388	42.178	69.254	63.044	40.29	56.444
	7.056	7.49	1.324	5.79	29.798	36.146	20.988	39.1	19.902	77.598	70.434	25.342
	5.1	3.556	4.856	0.812	14.032	21.766	25.944	16.312	39.376	30.28	20.222	67.978
	0	1.422	0	0	5.11	52.724	50.18	25.012	25.088	49.976	81.158	35.536
	28.822	17.454	10.388	15.098	23.29	14.688	14.268	21.544	34.458	34.09	38.99	18.012
	14.864	5.878	4.812	12.488	41.4	29.166	37.632	28.434	69.354	15.322	83.222	31.7
	16.022	7.368	8.766	5.788	7.524	73.578	15.502	35.9	74.034	18.188	47.844	13.38
	16.734	15.79	3.902	4.644	14.392	11.488	36.422	13.666	78.888	58.144	48.434	28.556
	4.688	3.034	5.634	6.488	39.654	19.632	15.788	19.512	36.6	33.466	38.278	35.934
	49.378	20.222	21.778	36.368	27.28	20.944	20.044	29.588	65.254	46.6	49.168	70.088
	23.044	24.236	30.6	11.508	34.876	31.344	34.01	29.978	12.046	5.3	34.2	22.732
	39.702	50.466	14.122	7.78	15.844	13.31	13.556	12.388	32.09	41.254	30.346	36.11
	35.098	5.146	12.31	16.534	29.034	32.978	29.288	25.532	14.014	42.846	36.39	39.888
	33.512	44.68	2.554	4.042	33.478	16.098	7.6	52.622
	25.534	23.132	17.332	8.19	58.634	37.032	43.744	67.146
	32.476	17.9	15.268	25.302	6.944	5.512	52.678	33.6
	14.324	14.044	7.846	5.634	18.82	31.432	37.166	43.546
	8.89	9.212	3.924	7.18	22	34.056	24.222	23.334
	19.856	12.5	4.544	6.944	3.5	11.38	29.978	5.156
	27.212	20.446	15.622	10.4	12.578	31.912	10.688	26.89
	35.678	23.742	12.068	7.72
mean	22.0468	16.194	9.30991	9.19896	23.501	26.9711	27.6035	29.1806	42.1669	41.6279	45.7479	38.0873
SD	13.1385	12.2346	7.32725	8.12632	13.7033	15.0621	12.3999	14.5376	23.3381	22.1428	19.7521	20.7508
s.e.m.	2.73957	2.5511	1.52784	1.69445	2.92154	3.21125	2.64367	3.09942	6.02586	5.71725	5.09996	5.35784
