# Supplementary material for: Spastin depletion increases tubulin polyglutamylation and impairs kinesin-mediated neuronal transport, leading to working and associative memory deficits
Source: PLoS Biol. 2020 Aug 31;18(8):e3000820. doi: 10.1371/journal.pbio.3000820 (PMC7485986; doi:10.1371/journal.pbio.3000820)
Supplement: S3 Data — The file “S3_data.xlsx” consists of several spreadsheets. Each spreadsheet contains the numerical raw data of one subfigure as indicated. (XLSX) [file pbio.3000820.s007.xlsx]

## Sheet: Legend
S3 Data. Individual quantitative observations that underlie the data presented in Figure 3. The file „S3_data.xlsx“ consists of several spreadsheets. Each spreadsheet contains the numerical raw data of one subfigure as indicated.

## Sheet: Fig 3B
	Spines/10µm
	+/+	-/-
	5	3.9
	10.2	4.4
	9.2	3.7
	6	2.7
	7.7	3.7
	7.3	4.4
	5.4	5.8
	5.8	3.4
	6	6.4
	12.8	4.9
	8.2	7.1
	8.4	5.6
	6.4	6.9
	5.4	3
	6.5	6.1
	5.1	7
	8.7	7
	6.3	5.7
	9.9	5.1
	9.5	5.7
	5.6	8
	9.9	5.3
	8.2	3.9
	10.1	4.9
	7.7	4.8
	5.4	4.7
	6.5	5.7
	6.9	4.4
	7.2	6.5
	10.2	6.8
	9.3	6.4
	7.9	6.1
	8.9	6.6
	6.8	6.4
	5.7	9.6
	10.6	4.9
	9.9	6.1
	6.6	7.1
	8.4	5.7
	7.1	6.7
	15.1	5.1
	15.9	3.5
	5.3	8.6
	7.7	5.2
	6.9	8.9
	9	5
	7.3	5.3
	7.2	7
	8.4	5.7
	7.8	7.5
	8.8	7.3
	7.6	12.9
	5.3	8.3
	8.7	9.9
	6.7	7.9
	11.2	6.7
	7	8.1
	6.1	14.3
	7.4	12.2
	8.2	5.1
	8.4	11.7
	10.9	11.1
	7.1	7.1
	12.4	6.3
	9.5	11.1
	10.7	8.6
	9.7	3.6
	16.3	5.7
	13.5	9.9
	7.8	8.2
	7	10.7
	6.1	11
	14.4	8.3
	8.1	6.8
	13.8	10.3
	10.3	8.5
	10	8.4
	6.3	7.8
	9	7.7
	12.2	11.4
	16.9	7.4
	4.4	9.8
	4.6	9.1
	5.5	7.6
	8.6	7.7
	8.8	7.2
	7.2	6.3
	6	7.1
	10.2	6.3
	6.3	12.9
	7.2	7.6
	5.6	12.7
	7.3	6.1
	7.8	9.4
	9.2	6.5
	10.8	12.5
		3.8
		4.7
		5.6
		7.7
		9.5
		9.7
		5.7
		7.6
		7.1
mean	8.39792	7.13714
SD	2.64392	2.45193
s.e.m.	0.269844	0.239284

## Sheet: Fig 3C
	Spines/10µm
	thin			stubby			mushroom
	+/+	-/-		+/+	-/-		+/+	-/-
	1.7	1.97239		1.7	1.31492		1.7	0.657462
	0.8	1.93892		2.4	1.45419		7.1	0.969462
	2.3	1.38696		3.4	0.924642		3.4	1.38696
	1.3	0.543774		1.7	1.63132		3	0.543774
	1.3	1.24147		1.9	1.24147		4.5	1.24147
	1	0.728863		2	2.91545		4.4	0.728863
	1.2	1.46056		2.1	1.46056		2.1	2.92113
	1.4	1.14286		0.7	1.71429		3.6	0.571429
	1.3	1.59151		2.6	1.59151		2	3.18302
	1.8	1.64564		2.8	2.74273		8.3	0.548546
	0.9	4.29975		1.8	2.457		5.5	3.6855
	1.9	2.47066		0.9	1.853		5.6	1.23533
	0.8	1.14482		2.4	2.28964		3.2	3.43446
	0.7	0.997009		1.3	0.997009		3.4	0.997009
	0.8	0.607533		2.4	4.25273		3.2	1.21507
	1.9	1.27795		1.3	1.91693		1.9	3.83387
	1.1	0.632511		1.1	5.6926		6.5	0.632511
	1	1.71331		3.1	2.85551		2.1	1.1422
	2.3	1.1422		2.3	2.85551		5.3	1.1422
	1.4	0.573395		2.7	4.58716		5.4	0.573395
	0.9	1.998		0.9	3.996		3.7	1.998
	1	2.95508		3	1.77305		5.9	0.591016
	2.1	1.71748		2.1	1.28811		4.1	0.858738
	0	1.09649		3	2.74123		7.1	1.09649
	1.1	1.60171		1.1	1.60171		5.5	1.60171
	1.1	0.856531		3.3	2.99786		1.1	0.856531
	1.1	1.71038		2.2	1.71038		3.2	2.2805
	2	1.26024		1	1.89036		3.9	1.26024
	2.4	2.16763		1.6	2.16763		3.2	2.16763
	1	1.84275		3.1	1.84275		6.1	3.07125
	1.7	0.989609		1.7	2.96883		5.8	2.47402
	1.1	2.04082		1.1	1.53061		5.6	2.55102
	0.5	0.82713		1.6	2.48139		6.8	3.30852
	0.8	0		1.5	2.14439		4.5	4.28878
	0.4	0.799361		1.1	4.79616		4.2	3.9968
	0.7	1.22249		1.4	1.22249		8.5	2.44499
	1.2	1.52905		2.9	2.29358		5.8	2.29358
	0	1.90114		1.5	6.65399		5.2	5.70342
	1.3	1.63934		1.3	3.27869		5.8	0.819672
	0.9	1.49031		1.8	2.23547		4.4	2.98063
	2.5	0.639386		5	1.91816		7.5	2.55755
	0.8	0.693963		6.1	0.693963		9.1	2.08189
	0	2.35664		2	3.14218		3.3	3.14218
	1.4	1.30719		2.1	1.96078		4.2	1.96078
	0	1.91693		2.8	3.83387		4.2	3.19489
	1.2	1		1.8	3		6	1
	1.2	0.884956		2.4	1.76991		3.7	2.65487
	1.1	0		1.7	2		4.4	5
	0.6	3.18471		2.4	1.91083		5.4	0.636943
	0	1.88679		3.4	1.88679		4.5	3.77359
	1.5	2.75482		2.9	2.75482		4.4	1.83655
	1.3	1.17647		3.2	3.52941		3.2	8.23529
	0	0.917431		3.8	2.75229		1.5	4.58716
	0.7	0		3.6	4.3956		4.3	5.49451
	0.7	0		1.5	4.49438		4.5	3.37079
	1.9	0.740741		1.9	2.96296		7.5	2.96296
	1.6	0		1.6	5.64516		3.9	2.41935
	0.5	3.57143		3.3	4.7619		2.4	5.95238
	0	3.25203		4.1	3.25203		3.4	5.69106
	0	1.7094		4.5	2.5641		3.6	0.854701
	0.7	0.970874		4.9	6.79612		2.8	3.88349
	1.4	5.18518		4.8	2.22222		4.8	3.7037
	0	0		4.1	5.55556		3.1	1.5873
	1.6	3.15315		4.7	2.25225		6.2	0.900901
	1.6	0.925926		4.8	5.55556		3.2	4.62963
	0.7	0.862069		5.7	5.17241		4.3	2.58621
	0	1.5536		6	1.5536		3.7	0.517866
	2	1.13766		8.2	1.70649		6.1	2.84414
	1.9	4.329		5.8	4.329		5.8	1.23686
	1.8	1.88917		5.4	1.88917		0.6	4.40806
	0	0.970874		5.7	6.79612		1.3	2.91262
	1	0.847458		2	7.62712		3	2.54237
	1.4	0.641026		6.5	4.48718		6.5	3.20513
	0.6	1.46341		3.1	2.43902		4.3	2.92683
	1.7	1.5873		6	4.7619		6	3.96825
	0.7	0.775194		5.9	5.42636		3.7	2.32558
	0.7	1.2987		4.7	3.24675		4.7	3.8961
	0.7	0.70922		2.1	2.12766		3.5	4.96454
	1.1	1.92308		3.2	3.84615		4.8	1.92308
	1.5	2.14286		3.8	5		6.9	4.28571
	2.2	2.77778		5.6	2.77778		9	1.85185
	0.4	4.06504		1.8	3.25203		2.2	2.43902
	0.6	3.78788		1.7	2.27273		2.3	3.0303
	0.9	1.68067		1.8	4.20168		2.7	1.68067
	0.7	1.28205		2.9	3.84615		5	2.5641
	1	1.96078		2.9	1.96078		4.9	3.26797
	0.9	0.900901		0.9	2.7027		5.4	2.7027
	0.6	1.17647		1.8	2.35294		3.6	3.52941
	0.9	1.3986		5.6	4.1958		3.7	0.699301
	0.8	1.6129		0.8	5.64516		4.7	5.64516
	1.4	1.68067		2.2	4.20168		3.6	1.68067
	0.9	2.72727		0.9	4.54545		3.7	5.45455
	0.8	1.51515		1.6	2.27273		4.9	2.27273
	0	0.719425		0.9	5.03597		6.9	3.59712
	1.1	0.813008		2.3	3.25203		5.7	2.43902
	1.1	2.5		3.2	5		6.5	5
		1.07527			1.6129			1.07527
		1.18343			1.77515			1.77515
		0			1.38889			4.16667
		0			4.16667			3.57143
		1.26582			4.43038			3.79747
		1.93548			4.51613			3.22581
		1.03627			2.07254			2.59067
		1.16279			4.65116			1.74419
		0.884956			3.9823			2.21239
mean	1.04792	1.50151		2.83542	3.10947		4.51771	2.62816
SD	0.618654	0.986723		1.61525	1.51042		1.75841	1.52237
s.e.m.	0.0631411	0.0962943		0.164856	0.147402		0.179467	0.148568

## Sheet: Fig 3E
	No. of synapses per ROI
	+/+	-/-
	12.567	10.4
	11.097	9.788
	11.613	10.593
mean	11.759	10.2603
SD	0.745796	0.420281
s.e.m.	0.430586	0.242649

## Sheet: Fig 3G
	Merged Syp/PSD-95 cluster per 10µm
	DIV10
	+/+		-/-
	Control	Spast-K388R	Control	Spast-WT	Spast-K388R
	2.5	1	1.5	4	1
	2	1.5	1.5	1	1
	1.5	2	2	3	1.5
	2.5	1.5	1	2	1
	3	3	3	2.5	2.5
	4	1.5	1.5	2	2
	1.5	1	2	2	1.5
	1	2	2	0.5	1
	2	2	1	3	1
	4	1.5	1	2.5	2.5
	1.5	0.5	1	3	1.5
	1.5	1	2	2	2
	2.5	1.5	2	2.5	2
	2	1.5	3.5	2.5	1.5
	2.5	2	3	1	2.5
	3.5	2	2	1.5	1.5
	2	3.5	1.5	3	2
	3	1.5	2.5	2	1.5
	2.5	1.5	2.5	2.5	2
	4.5	2.5	1.5	2.5	0.5
	2	2	1	2	1
	0.5	4	1.5	2	2.5
	1.5	1	2	1	2
	1	0.5	2	2	1
	1.5	1	1.5	1	2
	2.5	1.5	2	3	1
	2.5	0.5	1	3	0.5
	2.5	1.5	1.5	1.5	1.5
	1.5	2	1	2	1
	2	1	2	1	1.5
	2.5	2	2.5	2.5	2
	2	1	2	1.5	1.5
	1.5	1.5	2	2.5	2
		1	1	2	1
		2		2	1.5
		3		2.5	2
		2.5		3.5	2
		1.5			1.5
		1			1.5
		0.5			1
		2			2
		2			1.5
		2			2
		1.5			2
		2			1
		2.5			2
		4			1
		2			1.5
					2
mean	2.21212	1.73958	1.79412	2.16216	1.57143
SD	0.892944	0.812074	0.640994	0.773287	0.520416
s.e.m.	0.155442	0.117213	0.10993	0.127128	0.0743452

## Sheet: Fig 3H
	Merged Syp/PSD-95 cluster per 10µm
	DIV14
	+/+		-/-
	Control	Spast-K388R	Control	Spast-WT	Spast-K388R
	3.5	4	2	1.5	1.5
	3	3	2	3	1
	3	2.5	2	5	2
	4.5	2.5	1.5	2.5	1.5
	3	2.5	2.5	2.5	1.5
	3	3	1	3.5	2.5
	3.5	3	2.5	3.5	2
	4	2.5	2	2.5	1.5
	5.5	3.5	2.5	3	2.5
	4	2	3	3.5	1.5
	3.5	2.5	2	2.5	2
	4	2.5	2.5	3	1
	3	3.5	2.5	3	1.5
	2	2.5	2	2.5	3
	3.5	2	2.5	2.5	2
	5	3.5	3.5	3	2.5
	4	3	2.5	5	1.5
	3	2.5	2.5	4	1.5
	4.5	2.5	2.5	2	1.5
	4	4	2	2.5	2.5
	4	3.5	2.5	2.5	2
	4.5	2.5	2	2	2
	3.5	2.5	2	3.5	1.5
	5	3	2.5	2.5	3.5
	4	1.5	3	4	1.5
	2.5	2.5	2.5	2.5	1.5
	4.5	2.5	2	3.5	2.5
	3.5	3	2	2	2
	4	3.5	3	2.5	2
	2.5	2	0.5	4	2
	4.5	2	2	2	2
	3.5	3	1.5	2.5	2
	4.5	2.5	2.5	2	1.5
	3.5	3	2	2	3
	6.5	4	2.5	4	2
	4.5	2.5	2	3.5	1.5
	2.5	2	1.5	3	2
	4.5	3	2	2.5	1.5
	3.5	3.5	2	2.5	2
	1.5	3	3	3.5	2
	3.5	1.5	2.5	4	1.5
	4	2.5	2	3	2
	4	3	3	3	1.5
	3.5	5.5	2	2.5	2.5
	5	2.5	1.5	3	2
	3		2	2.5	1.5
	4			3.5	1.5
				3.5	2
				3	2
				2
				2
				2.5
				4
				3
				2.5
				2.5
mean	3.7766	2.82222	2.20652	2.91964	1.89796
SD	0.907748	0.72422	0.543406	0.749405	0.499787
s.e.m.	0.132409	0.10796	0.0801208	0.100143	0.0713982

## Sheet: Fig 3I
	Merged Syp/PSD-95 cluster per 10µm
	DIV 18
	+/+	-/-
	5.55556	2.31329
	5.17241	1.68294
	6.75024	1.54943
	7.08717	1.82426
	3.45662	2.73224
	3.50467	2.67112
	4.99773	2.079
	4.76603	2.43733
	2.589	2.77316
	3.9192	4.12939
	5.37795	3.73134
	5.61207	3.98551
	6.95364	2.12766
	5.83847	3.47343
	5.29412	2.04978
	6.59548	2.65516
	4.24028	3.68262
	3.77834	2.60805
	3.42359	1.58882
	5.83847	2.96472
	6.10128	2.3842
	4.75059	3.30827
	3.45695	1.19237
	5.41229	3.64697
	4.04176	1.17693
	4.66708	2.34506
	4.7619	2.01613
	5.89696	2.07756
	5.60224	1.82371
	4.9054	3.33778
	4.76992	2.07541
	4.78469	1.54464
	7	3.22477
	5.57743	1.51057
	3.57356	1.9449
	3.74659	1.09619
	4.54863	1.85644
	4.53858	3.45423
	1.50739	4.76889
	3.35121	1.7762
	1.75953	1.61134
	3.97351	1.30336
	5.74529	1.09409
	2.7959	4.67426
		2.04499
		2.55102
		0.966183
mean	4.72772	2.42267
SD	1.32511	0.96309
s.e.m.	0.199768	0.140481
