# Supplementary material for: Spastin depletion increases tubulin polyglutamylation and impairs kinesin-mediated neuronal transport, leading to working and associative memory deficits
Source: PLoS Biol. 2020 Aug 31;18(8):e3000820. doi: 10.1371/journal.pbio.3000820 (PMC7485986; doi:10.1371/journal.pbio.3000820)
Supplement: S6 Data — The file “S6_data.xlsx” consists of several spreadsheets. Each spreadsheet contains the numerical raw data of one subfigure as indicated. (XLSX) [file pbio.3000820.s010.xlsx]

## Sheet: Legend
S6 Data. Individual quantitative observations that underlie the data presented in Figure 6. The file „S6_data.xlsx“ consists of several spreadsheets. Each spreadsheet contains the numerical raw data of one subfigure as indicated.

## Sheet: Fig 6B
	Relative intensity (%)
	+/+	-/-
	111.669	111.636
	89.8373	113.872
	98.4937	135.419
mean	100	120.309
SD	10.9935	13.1335
s.e.m.	6.34711	7.58264

## Sheet: Fig 6D
	Relative intensity (%)
	+/+	-/-
	47.7374	44.9467
	90.675	32.3092
	161.588	47.3755
mean	100	41.5438
SD	57.495	8.0891
s.e.m.	33.1948	4.67024

## Sheet: Fig 6F
	KIF5C velocity (µm/s)
	+/+	-/-
	Control	Control	Spast-WT	Spast-K388R
	0.154	0.151	1.23	0.157
	0.531	0.338	0.545	0.182
	0.497	0.138	0.691	0.149
	0.938	0.208	0.785	0.175
	0.602	0.116	0.119	0.675
	0.931	0.427	0.312	0.915
	0.244	0.226	0.51	0.249
	0.255	0.509	0.534	0.14
	0.923	0.637	1.07	0.221
	0.745	0.248	0.866	0.151
	0.432	0.795	0.893	0.659
	0.389	0.532	1.52	0.37
	1.15	0.857	0.961	0.611
	1.23	0.652	1.98	0.264
	1.07	0.657	0.83	0.375
	1.512	0.0462	0.08	0.364
	1.206	0.0457	0.08	0.654
	0.87	0.0415	0.288	0.22
	0.226	0.515	0.12	0.126
	0.1288	0.576	0.474	0.08
	0.252	0.199	0.266	0.122
	0.352	0.488	1.032	0.267
	0.396	0.183	0.967	0.03
	0.33	0.302	0.918	0.04
	0.198	0.15	0.698	0.05
	0.056	0.0733	0.87	0.08
	0.2	0.167	0.464	0.05
	0.61	0.111	0.122	0.293
	0.52	0.024	1.228	0.138
	0.274	0.0704	0.528	0.09
	0.474	0.0532	0.1684	0.07
	0.346	0.0635	0.0566	0.07
	0.328	0.0518	0.0642	0.09
	0.272	0.381	0.564	0.07
	0.322	0.105	0.61	0.05
	0.0644	0.414	0.27	0.0422
	0.228	0.631	0.564	0.0636
	0.0532	0.662	0.508	0.213
	0.01	0.865	0.1658	0.0374
	0.77	0.89	0.136	0.618
	0.466	0.365	0.33	0.412
	0.34	0.271	0.288	0.092
	1.636	0.376	0.488	0.202
	1.67	0.484	0.462	0.08
	0.1822	0.16	0.218	0.184
	0.216	0.281	0.186	0.0586
	0.3108	0.202	0.486	0.0718
	0.278	0.163	0.614	0.0674
	0.075	0.408	0.842	0.148
	0.244	0.212	0.536	0.0424
	0.0868	0.211	0.508	0.129
	0.634		0.658
	0.272		0.1912
	0.468		0.534
	0.44		0.272
	0.412		0.552
	0.53		0.376
	0.254		0.52
	1.228		0.0392
	0.838
mean	0.51117	0.32809	0.545566	0.209969
SD	0.404887	0.244624	0.385181	0.203941
s.e.m.	0.0522707	0.0342542	0.0501464	0.0285575

## Sheet: Fig 6G
	KIF5C distance traveled (µm)
	+/+	-/-
	Control	Control	Spast-WT	Spast-K388R
	25.28	3.62	47.45	8.61
	48.41	20.73	15.8	7.31
	25.45	9.87	21.74	5.03
	65.38	12.17	36.85	11.73
	82.44	11.1	7.45	30.4
	60.2	14.45	7.89	37.4
	26.64	8.61	32.54	31.13
	17.5	8.94	25.18	8.15
	70.68	19.52	45.29	24.44
	42.88	15.27	73.85	10.03
	28.28	34.2	70.48	27.8
	17.81	32.45	72.2	26.77
	54.34	29.71	60.55	33.03
	50.39	28.64	56.92	24.78
	52.66	33.44	30.39	16.34
	37.41	2.4	2.3	28.59
	26.43	2.47	0.577	33.95
	22.23	1.79	1.83	24.76
	8.58	18.54	0.08	6.83
	13.36	22.53	11.65	7.19
	6.64	15.73	2.89	7.77
	15	24.84	22.56	1
	17.33	14	18.52	0.912
	13.54	22.12	35.5	1.81
	22.04	0.44	17.44	0.33
	11.08	1.98	33.67	7.32
	25.02	13.29	2.24	5.2
	68.14	3.02	63.83	10.93
	19.49	0.609	28.49	0.25
	6.62	2.86	13.91	7.01
	37.6	1.7	0.987	4.88
	12.68	2.02	1.32	4.06
	8.78	1.2	2.12	4.26
	15.84	16.15	29.4	5.7
	4.94	2.74	13.29	2.71
	7.7	11.72	3.71	2.25
	7.04	25.71	10	6.42
	7.577	24.17	14.95	11.1
	9.16	21.36	3.22	2.06
	20.22	22.28	2.75	77.25
	11.31	11.51	4.78	35.69
	6.71	9.79	4.5	7.28
	36.47	11.12	12.25	10.09
	34.23	17.82	33.86	1.62
	6.73	20.35	6	7.98
	3.09	14.11	2.56	4.88
	5.1	15.19	4.71	5.57
	2.72	7.56	68.43	3.2
	9.33	9.3	36.67	3.89
	6.78	6.93	25.61	2.22
	19.894	7.12	22.39	6.15
	12.08		26.7
	6.64		9.31
	9.33		28.03
	11.6		11.91
	23.57		15.42
	17.83		27.5
	18.55		10.52
	67.17		0.865
	48.59
mean	24.5085	13.5135	21.9293	12.864
SD	20.0827	9.48834	20.7185	14.2986
s.e.m.	2.59266	1.32863	2.69732	2.0022

## Sheet: Fig 6I
	poly-Glu Tub (GT335) signal intensity (a.u.)
	+/+	-/-
	Control	Control	shRNA-PGs1
	28.404	68.151	23.818
	32.316	38.56	36.036
	63.507	121.04	53.831
	29.684	72.942	27.151
	74.644	52.036	44.36
	47.902	90.964	59.653
	29.818	52.32	32.6
	25.062	101.289	32.293
	59.382	107.76	20.453
	101.796	43.796	44.698
	25.013	128.196	45.031
	37.044	69.8	38.329
	32.138	31.369	45.547
	26.573	46.333	42.556
	49.453	34.6	50.711
	41.027	55.649	47.631
	44.52	51.987	37.591
	38.818	58.747	49.067
	50.24	97.604	30.591
	50.098	60.596	64.818
	40.102	67.089	44.098
	31.391	51.489	78.649
	30.516	50.733	32.053
	25.671	55.342	41.129
	56.253	117.956	45.742
	45.676	58.036	42.582
		76.049	48.502
		108.769	34.316
		63.578	51.36
		72.596	50.827
		86.249	33.16
		64.058	37.298
		76.938	56.956
		78.093	53.978
		75.351	29.676
		87.778	82.413
		56.507	63.729
		74.622	40.409
		51.76	32.262
		131.373	31.489
		99.636	63.751
		89.009	43.004
		42.107	47.28
		61.533	45.613
		49.96	46.458
		79.827	61.516
mean	42.9634	71.9604	44.8916
SD	17.7407	25.1267	13.1262
s.e.m.	3.47924	3.70472	1.93536

## Sheet: Fig 6K
	KIF5C velocity (µm/s)
	+/+	-/-
	Control	Control	shRNA-PGs1
	0.5764	0.111	0.314
	0.498	0.0858	0.432
	0.7394	0.123	0.396
	0.702	0.382	0.72
	0.51	0.388	0.532
	0.702	0.0366	0.902
	0.844	0.406	0.204
	0.888	0.244	0.668
	0.814	0.174	0.28
	0.854	0.1726	0.59
	0.604	0.053	0.204
	0.59	0.1228	0.0642
	0.704	0.1494	0.41
	0.456	0.0914	0.51
	0.404	0.0822	0.0864
	0.3802	0.25	0.3196
	0.594	0.145	0.0952
	0.778	0.0868	0.23
	0.406	0.306	0.2428
	0.3284	0.1416	0.1244
	0.3112	0.1302	0.0852
	0.336	0.214	1.46
	0.516	0.304	0.654
	0.688	0.0782	0.258
	0.45	0.248	0.3884
	0.44	0.246	0.28
	0.212	0.1962	0.286
	0.304	0.1304	0.3294
	0.518	0.506	0.2622
	0.118	0.0952	0.26
	0.564	0.228	0.2578
	0.3658	0.0716	0.5222
	0.3854	0.153	0.4578
	0.345	0.097	0.33
	0.281	0.1078	0.5324
	0.3554	0.1234	0.34
	0.512	0.13	0.906
	0.3994	0.0902	1.906
	0.4478	0.0428	1.998
	1.112	0.0512	0.048
		0.0818	0.208
		0.952	0.734
		0.0766	0.424
		0.902	0.624
		1.824	0.538
		0.149
		0.496
		0.0654
		0.292
		0.182
mean	0.525835	0.236304	0.475867
SD	0.209328	0.29574	0.416573
s.e.m.	0.0330977	0.0418239	0.062099

## Sheet: Fig 6L
	KIF5C distance traveled (µm)
	+/+	-/-
	Control	Control	shRNA-PGs1
	13.94	2.24	5.9
	12.9	1.586	29.123
	19.58	1.892	12.14
	29.31	3	30
	27.76	2.3	28.325
	22.94	0.22	17.42
	7.2	10.9	30
	22.2	5.6	16.94
	30	6.8	5.98
	30	6.2	14.1
	23.26	2.08	4.24
	29.03	5.02	7.08
	30	5.98	14.52
	16.98	2.64	16.9
	20.94	3.2	9
	10.46	6.26	11.2
	11.4	4.62	9.42
	29.22	1.32	8.06
	10.88	9.94	10.86
	11.16	2.56	9.58
	7.14	3.06	9.718
	7.78	3.96	30
	20.46	6.48	11.4
	23.06	1.392	4.98
	12.82	3	4.16
	14.36	6.56	9.82
	11.586	4.18	8.6
	9.06	2.9	11.992
	8.98	21.84	8.3
	4.68	4.4	9.52
	12.94	7.32	6.5
	9.6	2.86	10.46
	4.24	0.908	11
	4.48	2.48	4.86
	9	4.98	15.58
	7.52	3.28	12
	4.46	2.64	28.36
	9.6	2.86	30
	7.8	1.1	25.96
	29.3	1.892	7.2
		3.48	10.6
		15	11
		1.586	28.7
		10.74	8.56
		3.48	7.28
		2.08
		3.92
		2.18
		3.12
		2.08
mean	15.7006	4.40232	13.7186
SD	8.69552	3.8185	8.33888
s.e.m.	1.37488	0.540018	1.24309

## Sheet: Fig 6N
	Merged Syp/PSD-95 cluster per 10µm
	+/+	-/-
	Control	Control	shRNA-PGs1
	5	2	2
	4	2	4
	4	1	3
	4	2	4
	6	2	4
	5	3	1
	3	2	4
	2	1	3
	4	2	5
	5	1	3
	5	2	2
	4	2	3
	3	1	3
	4	2	5
	2	2	3
	3	2	4
	3	2	3
	3	1	3
	4	2	3
	4	1	2
	2	3	3
	4	1	3
	4	2	1
	4	1	5
	2	2	2
	4	2	3
	3	2	1
	2	3	2
	3	2	3
	3	1	2
	4	2	2
	7	2	1
	5	1	1
	4	2	2
	4	3	2
	3	2	4
	5	1	3
	2	3	5
	3	2	4
	4	2	3
	6	2	4
	3	1	3
	4	3	5
	4	3	4
	4	2	2
	3	2	4
	4	2	3
	3	2	2
	3	1	2
	4	1	2
	5	2	1
	6	2	3
	5	2	3
	8	2	1
	6	2	4
	4	2	1
		1	2
		2	1
		1	3
		2	3
		1	5
		2	4
		2	3
		2	2
		2
mean	3.94643	1.84615	2.85938
SD	1.25654	0.59242	1.16656
s.e.m.	0.167912	0.0734807	0.14582
