# Supplementary material for: Spastin depletion increases tubulin polyglutamylation and impairs kinesin-mediated neuronal transport, leading to working and associative memory deficits
Source: PLoS Biol. 2020 Aug 31;18(8):e3000820. doi: 10.1371/journal.pbio.3000820 (PMC7485986; doi:10.1371/journal.pbio.3000820)
Supplement: S7 Data — The file “S7_data.xlsx” consists of several spreadsheets. Each spreadsheet contains the numerical raw data of one subfigure as indicated. (XLSX) [file pbio.3000820.s011.xlsx]

## Sheet: Legend
S7 Data. Individual quantitative observations that underlie the data presented in Figure 7. The file „S7_data.xlsx“ consists of several spreadsheets. Each spreadsheet contains the numerical raw data of one subfigure as indicated.

## Sheet: Fig 7B
	Distance traveled (µm)
	+/+	-/-
	3.42938	4.04077
	5.45547	7.39363
	9.33746	4.82053
	12.2424	4.85448
	5.05851	7.06447
	5.86269	3.02893
	3.83057	5.68314
	7.30459	4.49413
	9.68839	5.55228
	2.69245	3.39608
	11.4649	1.23065
	1.88405	7.1128
	6.61232	5.35495
	8.51863	3.43773
	2.42865	7.19106
	17.6442	9.3707
	10.2	5.15239
	6.66384	4.03295
	10.3814	2.63255
	5.36679	4.884
	4.65095	4.26595
	9.42534	3.43101
	8.66079	1.99082
	10.2836	4.57383
	1.65062	10.6594
	4.8828	4.72852
	9.54287	2.48568
	6.63759	13.9488
	23.2773	5.93329
	25.3093	4.5
	4.5284	4
	8.07797	23
	12.8156	5.39048
	10.9516	29.0868
	5.99517	3.06422
	18.6737	6.09609
	27.6879	2.62613
	2.64709	2.70137
	4.02908	7.1702
	5.09107	4.73935
	2.81475	5.45632
	2.80668	4.69194
	7.59662	5.54845
	10.2981	7.40505
	12.6177	4.24342
	8.83744	5.68333
	6.25141	3.09369
	12.1963	6.17561
	20.7315	9.99299
	13.3453	3.81393
	13.8279	4.76205
	11.7753	8.90405
	15.6428	3.30577
	5.81713	4.12245
	5.61891	8.99495
	5.08423	9.34732
	5.85499	17.6814
	6.71352	7.62998
	20.37	5.29218
	10.6993	10.0783
	35.5213	4.32102
	25.3006	4.70829
	4.52457	2.58784
	6.6383	1.887
	8.8825	3.05095
	11.9265	9.17602
	6.9975	4.82245
	13.4659	11.3333
	4.84382	6.79417
	8.44938	5.30176
	10.4759	5.57863
	39.1317	4.03224
	15.4094	3.35659
	12.502	6.23162
	17.7983	9.27177
	19.0071	7.73885
	6.64118	3.996
	7.73883	4.65903
	8.06726	6.32329
	2.64505	4.49845
	14.9093	5.87436
	2.51728	7.34904
	4.74983	4.56363
	4.5617	6.0415
	4.53367	4.63883
	11.4357	2.89357
	26.1767	3.1598
	4.6729	3.0066
	3.69481	3.24177
	10.805	2.48094
	5.63534	8.03917
	18.2313	7.65433
	3.67246	9.85463
	10.2715	2.64145
	11.2788	9.6781
	21.2361	4.79168
	14.7671	16.3959
	13.302	5.73676
	12.9043	8.28532
	13.9052	6.17186
	12.1395	5.39365
	9.11134	5.10771
	7.93944	2.21221
	5.27126	4.1125
	6.30394	5.65162
	15.4266	5.70739
	3.99286	13.63
	11.4434	2.62971
	5.39262	4.11846
	5.79863	7.24163
	20.9423	2.67858
	19.22	1.65696
	9.95888	2.22744
	3.45415	5.51075
	7.6283	4.79286
	4.67183	2.61528
	4.78612	2.15595
	8.24456	4.79116
	23.3231	3.441
	9.56228	21.8684
	14.686	5.72564
	5.13696	3.5252
	13.6139	5.31989
	7.06546	3.49132
	11.222	3.50333
	12.2679	9.89593
	12.6883	3.30479
	3.23836	8.89493
	7.81702	2.99105
	4.49439	5.35226
	29.501
	4.60397
	13.3599
	10.0983
	3.68541
	5.98506
	5.86647
	8.62241
	8.54517
	4.25839
	11.4095
	3.73651
	2.81316
	5.64137
	6.96206
	8.28363
	7.05643
	10.0183
	5.74627
	13.4155
	9.96658
	13.964
mean	9.93022	5.94661
SD	6.5429	4.05967
s.e.m.	0.530699	0.356057

## Sheet: Fig 7C
	Velocity (µm/s)
	+/+	-/-
	0.857345	1.01019
	0.32091	1.05623
	1.33392	0.964107
	1.22424	0.970896
	0.722644	0.784941
	0.418763	0.757233
	0.478821	0.811877
	0.913074	1.49804
	0.569906	0.694035
	0.673111	0.566014
	0.716559	0.410218
	0.942025	1.18547
	0.944618	0.669368
	1.06483	1.71887
	0.48573	1.19851
	0.840199	0.851882
	0.536841	0.858732
	0.666384	1.00824
	0.798568	0.877516
	0.536679	0.9768
	0.775158	1.06649
	0.785445	0.857752
	0.96231	0.663605
	2.05672	2.28691
	0.825311	0.969037
	0.542533	1.57617
	0.795239	1.24284
	0.829698	0.871801
	1.10844	1.97776
	1.40607	1.5
	0.90568	1.33333
	1.00975	2.3
	0.711977	1.34762
	1.09516	1.93912
	0.999194	3.06422
	1.16711	0.762011
	1.38439	0.875378
	0.529419	2.70137
	0.402908	1.19503
	1.69702	0.677051
	0.351844	0.779474
	0.935559	1.17299
	0.690602	0.792635
	0.936189	1.48101
	1.05147	0.606203
	1.76749	1.42083
	0.694601	1.54685
	0.762271	1.23512
	1.59473	1.11033
	0.889686	1.90696
	1.38279	1.19051
	1.07048	0.809459
	0.68012	0.826441
	1.45428	1.03061
	0.936486	1.79899
	0.564914	0.934732
	1.171	1.6074
	0.516425	1.526
	1.27313	2.64609
	1.06993	1.43976
	1.3662	0.617288
	1.9462	0.336306
	0.565571	0.64696
	1.32766	0.3774
	1.26893	0.508492
	1.49081	0.398957
	1.16625	0.688922
	1.49621	0.871789
	0.807303	1.35883
	0.938821	0.757394
	1.16399	0.929771
	3.01013	0.576035
	1.54095	0.559432
	1.13655	0.566511
	1.3691	0.842888
	1.05595	0.644904
	1.10686	0.999
	0.70353	0.776505
	1.34454	0.903327
	1.32252	1.49948
	0.877018	0.587436
	2.51728	1.04986
	0.791639	0.912727
	0.91234	1.00692
	0.755612	0.579854
	0.635319	0.723393
	1.04707	0.4514
	0.934579	0.375825
	0.52783	0.46311
	0.900413	0.41349
	0.939224	0.803917
	1.13945	0.510289
	0.918115	1.4078
	1.46736	0.37735
	1.8798	1.20976
	1.41574	2.39584
	1.47671	1.26122
	0.950144	0.637418
	0.759075	0.753211
	1.39052	0.685762
	1.51744	0.770521
	0.759278	1.70257
	0.721767	1.1061
	1.31781	0.822501
	0.900563	0.941936
	1.02844	1.42685
	0.798573	1.51445
	0.762894	0.876571
	0.770374	0.588352
	1.93288	1.20694
	1.39615	0.892859
	1.28133	0.55232
	1.4227	0.74248
	1.15138	0.500977
	1.08976	0.684695
	0.667404	0.237753
	0.797687	0.718649
	0.916062	1.19779
	1.06014	0.5735
	0.796856	1.21491
	1.33509	0.817948
	1.02739	0.881299
	1.51265	1.06398
	1.17758	1.16377
	1.1222	0.500476
	0.557632	1.23699
	0.976022
	0.539726
	0.781702
	1.1236
	0.842885
	1.53466
	1.02768
	0.918031
	0.921354
	0.598506
	1.17329
	2.87414
	0.949463
	0.709732
	2.2819
	0.934127
	0.937719
	1.12827
	0.99458
	0.828363
	0.705643
	1.00183
	0.574627
	0.89437
	0.996658
	0.734948
mean	1.03946	1.02653
SD	0.434385	0.510826
s.e.m.	0.0352333	0.045508

## Sheet: Fig 7D
	% Stationary
	+/+	-/-
	0	34.6154
	33.3333	29.4118
	12.5	40
	16.6667	29.6296
	0	43.75
	0	90.9091
	0	42.8571
	0	50
	0	30
	0	16.6667
	0	50
	0	66.6667
	0	72.7273
	0	15.3846
	12.5	42.8571
	16.6667	28.5714
	0	66.6667
	0	16.6667
	0	60
	0
	25
	0
	20
	22.2222
	28.5714
	0
	20
	33.3333
	0
	33.3333
mean	9.13757	43.5463
SD	12.3619	20.6163
s.e.m.	2.25697	4.72969

## Sheet: Fig 7F
	No. of undocked vesicles
	+/+	-/-
	30	15
	32	16
	32	19
mean	31.3333	16.6667
SD	1.1547	2.08167
s.e.m.	0.666667	1.20185

## Sheet: Fig 7G
	No. of docked vesicles
	+/+	-/-
	1.9	2.2
	1.6	2
	1.3	1.6
mean	1.6	1.93333
SD	0.3	0.305505
s.e.m.	0.173205	0.176383

## Sheet: Fig 7H
	No. of sv per synapse
	+/+	-/-
	32	17
	34	18
	33	21
mean	33	18.6667
SD	1	2.08167
s.e.m.	0.57735	1.20185

## Sheet: Fig 7J
	Velocity (µm/s)
	+/+	-/-
	0.187	0.136
	0.174	0.143
	0.317	0.294
	0.236	0.431
	0.178	0.0193
	0.322	0.19
	0.344	0.39
	0.355	0.224
	0.593	0.142
	0.668	0.195
	0.806	0.239
	1.1	0.176
	0.245	0.125
	0.27	0.183
	1.19	0.187
	0.448	0.168
	0.24
mean	0.451353	0.202644
SD	0.316501	0.100483
s.e.m.	0.0767628	0.0251207

## Sheet: Fig 7k
	Distance traveled (µm)
	+/+	-/-
	1.44	1.42
	1.22	0.894
	3.99	4.02
	4.3	3.96
	10.3	0.816
	9.08	0.16
	20.82	19.13
	0.716	1.87
	40.24	0.288
	18.58	4.04
	12.75	3.36
	25.83	1.69
	4.79	0.466
	4.94	0.609
	16.58	0.33
	24.27	3.05
	0.408
mean	11.7796	2.88144
SD	11.2006	4.56443
s.e.m.	2.71654	1.14111

## Sheet: Fig 7M
	S1 relative intensity (%)
	+/+	-/-
	39.6496	50.0801
	93.2403	76.8556
	32.5469	110.714
	83.5767	126.102
	118.955	139.544
	156.496	113.794
	175.535
mean	100	102.848
SD	54.4122	33.2538
s.e.m.	20.5659	13.5758

[truncated: 2 more sheets: Fig 7N, Fig 7P]
