# Supplementary material for: Spastin depletion increases tubulin polyglutamylation and impairs kinesin-mediated neuronal transport, leading to working and associative memory deficits
Source: PLoS Biol. 2020 Aug 31;18(8):e3000820. doi: 10.1371/journal.pbio.3000820 (PMC7485986; doi:10.1371/journal.pbio.3000820)
Supplement: S8 Data — The file “S8_data.xlsx” consists of several spreadsheets. Each spreadsheet contains the numerical raw data of one subfigure as indicated. (XLSX) [file pbio.3000820.s012.xlsx]

## Sheet: Legend
S8 Data. Individual quantitative observations that underlie the data presented in supporting Figure 1, 2, 3 and 4. The file „S8_data.xlsx“ consists of several spreadsheets. Each spreadsheet contains the numerical raw data of one subfigure as indicated.

## Sheet: Fig S1B
	Relative intensity (%)
	+/+	-/-
	100	149.65
	100	29.11
	100	58.85
	100	24.75
mean	100	65.59
SD	0	58.0523
s.e.m.	0	29.0261

## Sheet: Fig S1D
	Body weight (g)
	8 month
	+/+	+/-	-/-
	29.3	30.1	29.2
	34.6667	30.4667	30.5
	29.1	30.3	30.0667
	26.5	33.7667	28.5667
	31.0667	30.0333	29.2667
	28.6667	30.0333	30.8333
	28.6	26.1	31.1667
	27.2333	27.9333	29.4333
	30.5333	27	27.7333
	29.0667	29.8667	27.0333
	31.1		17.3667
	28.5667
mean	29.5333	29.56	28.2879
SD	2.12484	2.13621	3.83612
s.e.m.	0.613389	0.67553	1.15663

## Sheet: Fig S1E
	Body weight (g)
	8 month
	+/+	+/-	-/-
	22.7	27.6	21.2
	22.6333	22.0667	21.6333
	23.9	22.9	21.3
	24.3333	20.5667	21.2
	25.8333	20.7667	21.0667
	24	20.8	20.4667
	22.8	20.3667	19.3333
	22.1333	24.5333	20.4333
	21.9667	19.8	21.7667
	21.5	22.1556	22.2333
	26.2		20.5333
mean	23.4545	22.1556	21.0152
SD	1.54648	2.37809	0.792656
s.e.m.	0.466283	0.752018	0.238995

## Sheet: Fig S1F
	Brain/Body weight
	8 month
	+/+	+/-	-/-
	0.02	0.021	0.018
	0.019	0.019	0.022
	0.019	0.024	0.018
		0.022	0.021
		0.02	0.02
mean	0.0193333	0.0212	0.0198
SD	0.00057735	0.00192354	0.00178885
s.e.m.	0.000333333	0.000860233	0.0008

## Sheet: Fig S1H
	Impulse
	8 month				14 month
	+/+	+/-	-/-		+/+	+/-	-/-
	8777	5245.2	8258.3		7398.3	1161.8	1287.4
	2115.8	4980.8	841		6579.2	2609.3	4846.1
	3946.8	5678.4	2283.1		7254.6	7350	3336
	5323.5	4264.2	2433.2		6576.6	6600	3903.2
	7833.6	4512.9	5443.2		5940	8463.2	4002
	10600	6422.4	1881.6		7920	6333.5	1008
	2150.5	1232.4	4225.6		7170	2118.6	648.9
	7390.2	11761.2	4309		6275	598	148.5
	6582.6	4685.2	9157.4		6412	6775	3500
	2675.2	5777	8749.3		4171.5	5587.8	2695
	1869.6	6174.6	10770		3759.6	3793.5	352
	5581.5	3136.5	5096.2		5040	3038.5	2120.4
	6596.8	4173	1032.5		862.4	1336.6	1798.4
	4497.3	2620.8	4704		3890.7	3799.4	82.8
	8625	9114	6514.9		2255	2324.7	1098
	13342.5	9672.8	5154.1		2639.4	865.8
	2789.2	6276.6	4768.6		3555	136.4
	5334.5	5766	4194.4		4349.2	980
	9600	1105.2	5878.8		6040.1	2404.8
	6521.2		8980		5296	1324.4
	9156.9		1695		2888	1134
	7712		4906		8044.4	2898
	3317.6				4249.6
mean	6188.67	5399.96	5058.01		5155.07	3256.06	2055.11
SD	3045.48	2669.14	2793.24		1961.65	2491.96	1563.16
s.e.m.	635.027	612.343	595.52		409.031	531.287	403.606

## Sheet: Fig S1I
	Stride length (cm)
	14 month
	+/+	+/-	-/-
	6.62227	6.64612	6.04374
	7.81909	6.05567	5.31412
	7.14115	5.06561	7.29026
	7.24254	6.05964	6.26243
	7.04374	6.92445	6.81909
	5.30616	4.81113	5.40557
	5.15109	7.30417	6.14712
	6.65805	6.45129	6.80517
	7.03777	6.91252	7.07157
	6.66004	4.75547	7.17893
	7.15507	7.29622	5.90457
	5.90855	6.38767	6.66004
	5.65408	5.91451	6.30219
	7.21272	5.78529	5.86083
	6.80915	5.81909
		6.26839
		5.0159
mean	6.6281	6.08666	6.36183
SD	0.776878	0.817037	0.630071
s.e.m.	0.200589	0.19816	0.168394

## Sheet: Fig S1J
	Gait length (cm)
	14 month
	+/+	+/-	-/-
	4.3002	4.84493	4.36183
	5.26044	4.41153	4.36938
	5.0338	4.77734	4.7674
	5.21869	5.24453	4.89066
	4.72167	5.15308	5.14314
	4.16302	4.23857	4.15706
	3.7171	4.65408	5.01789
	4.64016	4.20875	4.22823
	4.82903	3.96302	4.62425
	4.66998	4.27813	4.5507
	5.16899	4.30815	4.40358
	4.19284	4.51829	5.29026
	4.35984	4.17495	4.68986
	4.9165	4.23459	5.20278
	3.91889	4.25845
		3.88191
		3.966
mean	4.60741	4.41861	4.69264
SD	0.481939	0.397272	0.371667
s.e.m.	0.124436	0.0963526	0.0993323

## Sheet: Fig S2A
	OF Total time in CZ (s)
	8 month				14 month
	+/+	+/-	-/-		+/+	+/-	-/-
	73.92	82	72.16		1.28	18	171.12
	38.24	120.56	164.88		20.64	58.08	19.12
	104.96	134.96	57.76		14.64	22.64	23.44
	138	40.8	67.44		69.92	29.76	41.92
	91.36	39.92	45.2		90.32	9.84	36.88
	43.28	9.36	102.16		18.56	31.76	156.8
	50.96	15.28	48.24		53.84	68.72	62.08
	64	63.44	82		95.44	41.28	146.48
	97.36	41.28	91.28		95.44	80.4	49.76
	54.8	120.32	164.8		24.48	15.76	132.64
	126.72	114.08	19.36		159.2	95.76	74.32
	65.2	74.24	102.64		29.52	64.56	77.04
	54.32	26.96	98.48		137.12	69.44	94.16
	119.44	61.76	121.04		70.48	62.24	91.04
	175.84	42.4	88.72		92.8	199.76	55.28
	60.16	58.48	10.96		48.24	36	10.48
	32.56	48.4	48.4		78.56		21.12
	37.12	78.24	58.24
	133.92	45.44	119.28
	30.08		86.24
	21.2		117.52
	128.96
	52.16
mean	78.0243	64.1011	84.1333		64.7341	56.5	74.3341
SD	42.3756	36.5159	40.6894		44.4452	45.8242	50.9722
s.e.m.	8.83592	8.37731	8.87916		10.7795	11.456	12.3626

## Sheet: Fig S2B
	OF Total distance traveled(cm)
	8 month				14 month
	+/+	+/-	-/-		+/+	+/-	-/-
	8717.81	14081.3	15475.8		4643.48	8913.25	8673
	11555.4	12289.7	17509.9		11830.1	7242.96	7363.9
	11846.1	17276.5	16301		13095.6	7941.56	9213.5
	13110.2	13225.9	13600.2		10996.4	7212.72	9580.41
	13569.1	11792.8	14037.7		11587.6	7600.6	16681.9
	11424.3	7402.39	13338		8445.24	9031.41	21490.8
	13380.2	9531.44	12104.1		12853.5	20367	10022.1
	10482.3	12599	16662.2		10114.4	18793.2	11257
	13412.7	11312.9	9590.68		10216.9	11087.5	9761.71
	11607.7	13781.5	14101.5		12866.5	8430.04	11665
	23938.4	17778.2	9018.1		12100.9	11365.5	13618.9
	14073.4	14192.5	10947.1		11729.4	10755.9	13310.9
	15292.3	8908.16	16199.6		9436.41	9137.74	10929.4
	13652.2	14966.1	18217.2		11708.7	7451.18	11679.2
	12562.5	12509.4	13865.9		11569.4	9977.88	13811.5
	15109.5	11582.9	11347		10216.8	11940	10709.5
	11257.9	13273.6	12664.4		19213.4		11429.3
	14290.7	9741.35	13844.4
	13478.2	11744.5	13013.9
	11091.6		12465.3
	10418.1		11131.1
	12215.2
	14897.8
mean	13103.6	12525.8	13592.2		11330.9	10453	11835.2
SD	2888.03	2620.02	2492.16		2871.22	3882.3	3336.94
s.e.m.	602.197	601.073	543.835		696.374	970.574	809.327

[truncated: 7 more sheets: Fig S2C, Fig S2D, Fig S2E, Fig S2F, Fig S3B, Fig S4A, Fig S4B]
